# Supplementary material for: Delivery of DNA into Human Cells by Functionalized Lignin Nanoparticles
Source: Materials (Basel). 2022 Jan 1;15(1):303. doi: 10.3390/ma15010303 (PMC8745861; doi:10.3390/ma15010303)
Supplement: Supplementary file 1 [file materials-15-00303-s001.zip]

Archive with 1 entries (1 files):
- materials-1500380-supplementary.pdf
